# Supplementary material for: Cerebellar Volume Measures Differentiate Multiple Sclerosis Fallers from Non-Fallers
Source: Brain Sci. 2025 Jan 16;15(1):77. doi: 10.3390/brainsci15010077 (PMC11764211; doi:10.3390/brainsci15010077)
Supplement: Supplementary file 1 [file brainsci-15-00077-s001.zip]

Archive with 1 entries (1 files):
- brainsci-3389969-supplementary.pdf
